# Supplementary material for: Towards the Exploration and Evolution of Insulin-like Venoms in Actiniaria (Sea anemones)
Source: Mar Drugs. 2024 Mar 20;22(3):136. doi: 10.3390/md22030136 (PMC10972341; doi:10.3390/md22030136)
Supplement: Supplementary file 1 [file marinedrugs-22-00136-s001.zip]

Archive with 1 entries (1 files):
- marinedrugs-2874994-supplementary.pdf
